# Supplementary material for: Mechanistic Advances in the Therapeutic Application of Bixin for Lung Inflammation In Vitro and In Vivo
Source: Pharmaceuticals (Basel). 2025 Apr 5;18(4):530. doi: 10.3390/ph18040530 (PMC12030059; doi:10.3390/ph18040530)
Supplement: Supplementary file 1 [file pharmaceuticals-18-00530-s001.zip]

Archive with 1 entries (1 files):
- pharmaceuticals-3556280-supplementary.pdf
